# Supplementary material for: Clinical Effectiveness of Different Irrigation Agents in Temporomandibular Arthrocentesis: Systematic Review and Meta-Analysis
Source: J Clin Med. 2025 Nov 24;14(23):8327. doi: 10.3390/jcm14238327 (PMC12692754; doi:10.3390/jcm14238327)
Supplement: Supplementary file 1 [file jcm-14-08327-s001.zip]

Archive with 1 entries (1 files):
- jcm-3968339-supplementary.pdf
